# Supplementary material for: Dual-Isotope (δ2H, δ18O) and Bioelement (δ13C, δ15N) Fingerprints Reveal Atmospheric and Edaphic Drought Controls in Sauvignon Blanc (Orlești, Romania)
Source: Plants (Basel). 2025 Dec 15;14(24):3816. doi: 10.3390/plants14243816 (PMC12737174; doi:10.3390/plants14243816)
Supplement: Supplementary file 1 [file plants-14-03816-s001.zip]

Archive with 1 entries (1 files):
- plants-4014414-supplementary.pdf
